# Supplementary material for: Robust Anionic Framework Based on Sodium–Cerium Terephthalate
Source: Molecules. 2025 Oct 27;30(21):4195. doi: 10.3390/molecules30214195 (PMC12610006; doi:10.3390/molecules30214195)
Supplement: Supplementary file 1 [file molecules-30-04195-s001.zip]

Archive with 1 entries (1 files):
- molecules-3904181-supplementary.pdf
